# Supplementary material for: Mercury Methylation Potentials in Sediments of an Ancient Cypress Wetland Using Species-Specific Isotope Dilution GC-ICP-MS
Source: Molecules. 2022 Aug 1;27(15):4911. doi: 10.3390/molecules27154911 (PMC9370401; doi:10.3390/molecules27154911)
Supplement: Supplementary file 1 [file molecules-27-04911-s001.zip]

Archive with 1 entries (1 files):
- molecules-1833614-supplementary.pdf
